# Supplementary material for: Dynein Heavy Chain 64C Differentially Regulates Cell Survival and Proliferation of Wingless-Producing Cells in Drosophila melanogaster
Source: J Dev Biol. 2021 Oct 9;9(4):43. doi: 10.3390/jdb9040043 (PMC8544498; doi:10.3390/jdb9040043)
Supplement: Supplementary file 1 [file jdb-09-00043-s001.zip]

Archive with 1 entries (1 files):
- jdb-1308015-supplementary.pdf
